# Supplementary material for: Hedychiumziroense (Zingiberaceae), a new species of ginger lily from Northeast India
Source: PhytoKeys. 2019 Feb 6;(117):73–84. doi: 10.3897/phytokeys.117.24951 (PMC6374353; doi:10.3897/phytokeys.117.24951)
Supplement: XML Treatment for Hedychium ziroense [file phytokeys.117.24951-treatment1.xml]

<!DOCTYPE tp:taxon-treatment
  PUBLIC "-//TaxonX//DTD Taxonomic Treatment Publishing DTD v0 20100105//EN" "tax-treatment-NSO.dtd">
<tp:taxon-treatment xmlns:tp="http://www.plazi.org/taxpub"><tp:treatment-meta><kwd-group><label>Taxon classification</label><kwd><named-content xmlns:xlink="http://www.w3.org/1999/xlink" content-type="kingdom">Plantae</named-content></kwd><kwd><named-content xmlns:xlink="http://www.w3.org/1999/xlink" content-type="order">Zingiberales</named-content></kwd><kwd><named-content xmlns:xlink="http://www.w3.org/1999/xlink" content-type="family">Zingiberaceae</named-content></kwd></kwd-group><mixed-citation publication-type="journal"><person-group><name><surname>Ashokan</surname><given-names>Ajith</given-names></name><name><surname>Gowda</surname><given-names>Vinita</given-names></name></person-group><article-title><italic><tp:taxon-name><tp:taxon-name-part taxon-name-part-type="genus" reg="Hedychium">Hedychium</tp:taxon-name-part><tp:taxon-name-part taxon-name-part-type="species" reg="ziroense">ziroense</tp:taxon-name-part></tp:taxon-name></italic> (<tp:taxon-name><tp:taxon-name-part taxon-name-part-type="family">Zingiberaceae</tp:taxon-name-part></tp:taxon-name>), a new species of ginger lily from Northeast India</article-title><source>PhytoKeys</source><day>6</day><month>2</month><year>2019</year><volume>2019</volume><issue>117</issue><fpage>73</fpage><lpage>84</lpage><pub-id pub-id-type="doi">10.3897/phytokeys.117.24951</pub-id></mixed-citation></tp:treatment-meta><tp:nomenclature><tp:taxon-name>
            <tp:taxon-name-part taxon-name-part-type="genus" reg="Hedychium">Hedychium</tp:taxon-name-part>
            <tp:taxon-name-part taxon-name-part-type="species" reg="ziroense">ziroense</tp:taxon-name-part>
            <object-id xmlns:xlink="http://www.w3.org/1999/xlink" content-type="ipni" xlink:type="simple">urn:lsid:ipni.org:names:60478024-2</object-id>
          </tp:taxon-name><tp:taxon-authority>V.Gowda &amp; Ashokan</tp:taxon-authority><tp:taxon-status xmlns:xlink="http://www.w3.org/1999/xlink" xlink:type="simple">sp. nov.</tp:taxon-status><xref ref-type="fig" rid="F2">Fig. 2</xref></tp:nomenclature><tp:treatment-sec sec-type="diagnosis" id="SECID0ELCAE"><title>Diagnosis.</title><p>Based on inflorescence shape and floral characters such as flower colour, relative length of filament to the labellum, relative length of corolla lobes to lateral staminodes and labellum, <italic><tp:taxon-name><tp:taxon-name-part taxon-name-part-type="genus" reg="Hedychium">Hedychium</tp:taxon-name-part><tp:taxon-name-part taxon-name-part-type="species" reg="ziroense">ziroense</tp:taxon-name-part></tp:taxon-name></italic> V.Gowda &amp; Ashokan, sp. nov. is morphologically similar to <italic><tp:taxon-name><tp:taxon-name-part taxon-name-part-type="genus" reg="Hedychium">H.</tp:taxon-name-part><tp:taxon-name-part taxon-name-part-type="species" reg="griersonianum">griersonianum</tp:taxon-name-part></tp:taxon-name></italic> R.M.Sm., <italic><tp:taxon-name><tp:taxon-name-part taxon-name-part-type="genus" reg="Hedychium">H.</tp:taxon-name-part><tp:taxon-name-part taxon-name-part-type="species" reg="ellipticum">ellipticum</tp:taxon-name-part></tp:taxon-name></italic> Buch.-Ham. ex Sm., <italic><tp:taxon-name><tp:taxon-name-part taxon-name-part-type="genus" reg="Hedychium">H.</tp:taxon-name-part><tp:taxon-name-part taxon-name-part-type="species" reg="gomezianum">gomezianum</tp:taxon-name-part></tp:taxon-name></italic> Wall. and <italic><tp:taxon-name><tp:taxon-name-part taxon-name-part-type="genus" reg="Hedychium">H.</tp:taxon-name-part><tp:taxon-name-part taxon-name-part-type="species" reg="yunnanense">yunnanense</tp:taxon-name-part></tp:taxon-name></italic> Gagnep., but it can be easily distinguished from the aforementioned species by lamina length (up to 60 cm long in <italic><tp:taxon-name><tp:taxon-name-part taxon-name-part-type="genus" reg="Hedychium">H.</tp:taxon-name-part><tp:taxon-name-part taxon-name-part-type="species" reg="ziroense">ziroense</tp:taxon-name-part></tp:taxon-name></italic> vs. 40 cm or less in <italic><tp:taxon-name><tp:taxon-name-part taxon-name-part-type="genus" reg="Hedychium">H.</tp:taxon-name-part><tp:taxon-name-part taxon-name-part-type="species" reg="griersonianum">griersonianum</tp:taxon-name-part></tp:taxon-name></italic>, <italic><tp:taxon-name><tp:taxon-name-part taxon-name-part-type="genus" reg="Hedychium">H.</tp:taxon-name-part><tp:taxon-name-part taxon-name-part-type="species" reg="ellipticum">ellipticum</tp:taxon-name-part></tp:taxon-name></italic>, <italic><tp:taxon-name><tp:taxon-name-part taxon-name-part-type="genus" reg="Hedychium">H.</tp:taxon-name-part><tp:taxon-name-part taxon-name-part-type="species" reg="gomezianum">gomezianum</tp:taxon-name-part></tp:taxon-name></italic> and <italic><tp:taxon-name><tp:taxon-name-part taxon-name-part-type="genus" reg="Hedychium">H.</tp:taxon-name-part><tp:taxon-name-part taxon-name-part-type="species" reg="yunnanense">yunnanense</tp:taxon-name-part></tp:taxon-name></italic>), bract length (4 cm or more in <italic><tp:taxon-name><tp:taxon-name-part taxon-name-part-type="genus" reg="Hedychium">H.</tp:taxon-name-part><tp:taxon-name-part taxon-name-part-type="species" reg="ziroense">ziroense</tp:taxon-name-part></tp:taxon-name></italic> and less than 4 cm in <italic><tp:taxon-name><tp:taxon-name-part taxon-name-part-type="genus" reg="Hedychium">H.</tp:taxon-name-part><tp:taxon-name-part taxon-name-part-type="species" reg="griersonianum">griersonianum</tp:taxon-name-part></tp:taxon-name></italic>, <italic><tp:taxon-name><tp:taxon-name-part taxon-name-part-type="genus" reg="Hedychium">H.</tp:taxon-name-part><tp:taxon-name-part taxon-name-part-type="species" reg="ellipticum">ellipticum</tp:taxon-name-part></tp:taxon-name></italic>, <italic><tp:taxon-name><tp:taxon-name-part taxon-name-part-type="genus" reg="Hedychium">H.</tp:taxon-name-part><tp:taxon-name-part taxon-name-part-type="species" reg="gomezianum">gomezianum</tp:taxon-name-part></tp:taxon-name></italic> and <italic><tp:taxon-name><tp:taxon-name-part taxon-name-part-type="genus" reg="Hedychium">H.</tp:taxon-name-part><tp:taxon-name-part taxon-name-part-type="species" reg="yunnanense">yunnanense</tp:taxon-name-part></tp:taxon-name></italic>), number of flowers per cincinnus (2-3 flowered in <italic><tp:taxon-name><tp:taxon-name-part taxon-name-part-type="genus" reg="Hedychium">H.</tp:taxon-name-part><tp:taxon-name-part taxon-name-part-type="species" reg="ziroense">ziroense</tp:taxon-name-part></tp:taxon-name></italic> vs. 1-flowered in <italic><tp:taxon-name><tp:taxon-name-part taxon-name-part-type="genus" reg="Hedychium">H.</tp:taxon-name-part><tp:taxon-name-part taxon-name-part-type="species" reg="griersonianum">griersonianum</tp:taxon-name-part></tp:taxon-name></italic>, <italic><tp:taxon-name><tp:taxon-name-part taxon-name-part-type="genus" reg="Hedychium">H.</tp:taxon-name-part><tp:taxon-name-part taxon-name-part-type="species" reg="ellipticum">ellipticum</tp:taxon-name-part></tp:taxon-name></italic>, <italic><tp:taxon-name><tp:taxon-name-part taxon-name-part-type="genus" reg="Hedychium">H.</tp:taxon-name-part><tp:taxon-name-part taxon-name-part-type="species" reg="gomezianum">gomezianum</tp:taxon-name-part></tp:taxon-name></italic> and <italic><tp:taxon-name><tp:taxon-name-part taxon-name-part-type="genus" reg="Hedychium">H.</tp:taxon-name-part><tp:taxon-name-part taxon-name-part-type="species" reg="yunnanense">yunnanense</tp:taxon-name-part></tp:taxon-name></italic>), relative lengths of bract and calyx (bract always longer than calyx in <italic><tp:taxon-name><tp:taxon-name-part taxon-name-part-type="genus" reg="Hedychium">H.</tp:taxon-name-part><tp:taxon-name-part taxon-name-part-type="species" reg="ziroense">ziroense</tp:taxon-name-part></tp:taxon-name></italic> vs. bract length equal or less compared to calyx in <italic><tp:taxon-name><tp:taxon-name-part taxon-name-part-type="genus" reg="Hedychium">H.</tp:taxon-name-part><tp:taxon-name-part taxon-name-part-type="species" reg="griersonianum">griersonianum</tp:taxon-name-part></tp:taxon-name></italic>, <italic><tp:taxon-name><tp:taxon-name-part taxon-name-part-type="genus" reg="Hedychium">H.</tp:taxon-name-part><tp:taxon-name-part taxon-name-part-type="species" reg="ellipticum">ellipticum</tp:taxon-name-part></tp:taxon-name></italic>, <italic><tp:taxon-name><tp:taxon-name-part taxon-name-part-type="genus" reg="Hedychium">H.</tp:taxon-name-part><tp:taxon-name-part taxon-name-part-type="species" reg="gomezianum">gomezianum</tp:taxon-name-part></tp:taxon-name></italic> and <italic><tp:taxon-name><tp:taxon-name-part taxon-name-part-type="genus" reg="Hedychium">H.</tp:taxon-name-part><tp:taxon-name-part taxon-name-part-type="species" reg="yunnanense">yunnanense</tp:taxon-name-part></tp:taxon-name></italic>) and anther colour (orange in <italic><tp:taxon-name><tp:taxon-name-part taxon-name-part-type="genus" reg="Hedychium">H.</tp:taxon-name-part><tp:taxon-name-part taxon-name-part-type="species" reg="ziroense">ziroense</tp:taxon-name-part></tp:taxon-name></italic> vs. crimson in <italic><tp:taxon-name><tp:taxon-name-part taxon-name-part-type="genus" reg="Hedychium">H.</tp:taxon-name-part><tp:taxon-name-part taxon-name-part-type="species" reg="griersonianum">griersonianum</tp:taxon-name-part></tp:taxon-name></italic>, orange-red in <italic><tp:taxon-name><tp:taxon-name-part taxon-name-part-type="genus" reg="Hedychium">H.</tp:taxon-name-part><tp:taxon-name-part taxon-name-part-type="species" reg="ellipticum">ellipticum</tp:taxon-name-part></tp:taxon-name></italic>, red in both <italic><tp:taxon-name><tp:taxon-name-part taxon-name-part-type="genus" reg="Hedychium">H.</tp:taxon-name-part><tp:taxon-name-part taxon-name-part-type="species" reg="gomezianum">gomezianum</tp:taxon-name-part></tp:taxon-name></italic> and <italic><tp:taxon-name><tp:taxon-name-part taxon-name-part-type="genus" reg="Hedychium">H.</tp:taxon-name-part><tp:taxon-name-part taxon-name-part-type="species" reg="yunnanense">yunnanense</tp:taxon-name-part></tp:taxon-name></italic>), (Figs <xref ref-type="fig" rid="F2">2</xref>, <xref ref-type="fig" rid="F3">3</xref> and <xref ref-type="fig" rid="F4">4</xref>; Table <xref ref-type="table" rid="T1">1</xref>).</p><fig id="F2" position="float" orientation="portrait"><label>Figure 2.</label><caption><p><italic><tp:taxon-name><tp:taxon-name-part taxon-name-part-type="genus" reg="Hedychium">Hedychium</tp:taxon-name-part><tp:taxon-name-part taxon-name-part-type="species" reg="ziroense">ziroense</tp:taxon-name-part></tp:taxon-name></italic> V.Gowda &amp; Ashokan, sp. nov. <bold>A</bold> Habitat <bold>B</bold> Habit <bold>C</bold> Inflorescence <bold>D</bold> Flower <bold>E</bold> Floral dissection <bold>a</bold> Bract <bold>b</bold> Bracteole <bold>c</bold> Unopened bud <bold>d</bold> Calyx <bold>e</bold> Dorsal corolla lobe <bold>f</bold> Lateral corolla lobe × 2 <bold>g</bold> Labellum <bold>h</bold> Lateral staminode × 2 <bold>i</bold> Floral tube <bold>j</bold> Filament <bold>k</bold> Anther <bold>l</bold> Stigma <bold>m</bold> Style <bold>n</bold> Epigynous nectary × 2 <bold>o</bold> Ovary. Photographed by Ajith Ashokan.</p></caption><graphic xmlns:xlink="http://www.w3.org/1999/xlink" xlink:href="phytokeys-117-073-g002.jpg" position="float" orientation="portrait" xlink:type="simple" id="oo_262870.jpg"/></fig><fig id="F3" position="float" orientation="portrait"><label>Figure 3.</label><caption><p>Comparison of <italic><tp:taxon-name><tp:taxon-name-part taxon-name-part-type="genus" reg="Hedychium">Hedychium</tp:taxon-name-part><tp:taxon-name-part taxon-name-part-type="species" reg="ziroense">ziroense</tp:taxon-name-part></tp:taxon-name></italic> and <italic><tp:taxon-name><tp:taxon-name-part taxon-name-part-type="genus" reg="Hedychium">H.</tp:taxon-name-part><tp:taxon-name-part taxon-name-part-type="species" reg="griersonianum">griersonianum</tp:taxon-name-part></tp:taxon-name></italic>. <bold>A, B</bold> Shoot and inflorescence of <italic><tp:taxon-name><tp:taxon-name-part taxon-name-part-type="genus" reg="Hedychium">H.</tp:taxon-name-part><tp:taxon-name-part taxon-name-part-type="species" reg="ziroense">ziroense</tp:taxon-name-part></tp:taxon-name></italic> sp. nov. <bold>C</bold><italic><tp:taxon-name><tp:taxon-name-part taxon-name-part-type="genus" reg="Hedychium">H.</tp:taxon-name-part><tp:taxon-name-part taxon-name-part-type="species" reg="griersonianum">griersonianum</tp:taxon-name-part></tp:taxon-name></italic><bold>D</bold> Holotype of <italic><tp:taxon-name><tp:taxon-name-part taxon-name-part-type="genus" reg="Hedychium">H.</tp:taxon-name-part><tp:taxon-name-part taxon-name-part-type="species" reg="griersonianum">griersonianum</tp:taxon-name-part></tp:taxon-name></italic> R.M.Sm. Photo Credits: <bold>A, B</bold> Ajith Ashokan <bold>C</bold> Andrew Grierson. © Royal Botanic Garden Edinburgh 2018; <bold>D</bold><ext-link xmlns:xlink="http://www.w3.org/1999/xlink" xlink:type="simple" ext-link-type="uri" xlink:href="http://data.rbge.org.uk/herb/E00265100">http://data.rbge.org.uk/herb/E00265100</ext-link> © Royal Botanic Garden Edinburgh 2018.</p></caption><graphic xmlns:xlink="http://www.w3.org/1999/xlink" xlink:href="phytokeys-117-073-g003.jpg" position="float" orientation="portrait" xlink:type="simple" id="oo_262871.jpg"/></fig><fig id="F4" position="float" orientation="portrait"><label>Figure 4.</label><caption><p><bold>A</bold><italic><tp:taxon-name><tp:taxon-name-part taxon-name-part-type="genus" reg="Hedychium">Hedychium</tp:taxon-name-part><tp:taxon-name-part taxon-name-part-type="species" reg="griersonianum">griersonianum</tp:taxon-name-part></tp:taxon-name></italic><bold>B</bold> Inflorescence of <italic><tp:taxon-name><tp:taxon-name-part taxon-name-part-type="genus" reg="Hedychium">H.</tp:taxon-name-part><tp:taxon-name-part taxon-name-part-type="species" reg="yunnanense">yunnanense</tp:taxon-name-part></tp:taxon-name></italic> (flower in the inset) <bold>C</bold> Inflorescence of <italic><tp:taxon-name><tp:taxon-name-part taxon-name-part-type="genus" reg="Hedychium">H.</tp:taxon-name-part><tp:taxon-name-part taxon-name-part-type="species" reg="ellipticum">ellipticum</tp:taxon-name-part></tp:taxon-name></italic><bold>D</bold> Inflorescence of <italic><tp:taxon-name><tp:taxon-name-part taxon-name-part-type="genus" reg="Hedychium">H.</tp:taxon-name-part><tp:taxon-name-part taxon-name-part-type="species" reg="gomezianum">gomezianum</tp:taxon-name-part></tp:taxon-name></italic><bold>E</bold> Flower of <italic><tp:taxon-name><tp:taxon-name-part taxon-name-part-type="genus" reg="Hedychium">H.</tp:taxon-name-part><tp:taxon-name-part taxon-name-part-type="species" reg="ziroense">ziroense</tp:taxon-name-part></tp:taxon-name></italic><bold>F</bold> Flower of <italic><tp:taxon-name><tp:taxon-name-part taxon-name-part-type="genus" reg="Hedychium">H.</tp:taxon-name-part><tp:taxon-name-part taxon-name-part-type="species" reg="ellipticum">ellipticum</tp:taxon-name-part></tp:taxon-name></italic><bold>G</bold> Flower of <italic><tp:taxon-name><tp:taxon-name-part taxon-name-part-type="genus" reg="Hedychium">H.</tp:taxon-name-part><tp:taxon-name-part taxon-name-part-type="species" reg="gomezianum">gomezianum</tp:taxon-name-part></tp:taxon-name></italic>. Photo Credits: <bold>A</bold> Andrew Grierson. © Royal Botanic Garden Edinburgh 2018; <bold>B</bold> Leslie Brothers. © United States National Herbarium (US); <bold>C, E.</bold> Ajith Ashokan; <bold>D, F, G</bold> Preeti Saryan.</p></caption><graphic xmlns:xlink="http://www.w3.org/1999/xlink" xlink:href="phytokeys-117-073-g004.jpg" position="float" orientation="portrait" xlink:type="simple" id="oo_262872.jpg"/></fig></tp:treatment-sec><tp:treatment-sec sec-type="material" id="SECID0ELNAE"><title>Type.</title><p><bold>INDIA.</bold> Arunachal Pradesh, Lower Subansiri District, about 5 km before Ziro town along the Itanagar-Ziro road. Terrestrial herbs on the edge of sub-tropical broad-leaved evergreen forest, <named-content xmlns:xlink="http://www.w3.org/1999/xlink" content-type="dwc:verbatimCoordinates" xlink:type="simple"><named-content content-type="geo-json" specific-use="{&#34;type&#34;:&#34;Point&#34;,&#34;coordinates&#34;:[93.793250,27.536997]}" id="NCID0EWNAE" xlink:type="simple">27°32'13.19"N, 93°47'35.70"E</named-content></named-content>, 1717 m a.s.l., A. Ashokan, VG2017-AR1989, 08 September 2017 (flowering). Holotype: BHPL!; isotypes: ARUN!, BHPL!, CAL!. Fig. <xref ref-type="fig" rid="F2">2</xref>.</p></tp:treatment-sec><tp:treatment-sec sec-type="description" id="SECID0E6NAE"><title>Description.</title><p>Terrestrial, rhizomatous herb up to 1.6 m tall; rhizome branching parallel to leaf distichy, pale brown externally, creamy white internally; leafy shoot slanting with an erect inflorescence; basal sheath pinkish-red. Leaves subsessile; sheath purplish-red; ligule 1.8–2.3 cm wide, ovate, glabrous, purplish-red; lamina 35–60 × 13–17 cm, elliptic-lanceolate, glabrous, dark green (adaxial) and pale green (abaxial); acumen 1.5–3.0 cm long, ends in a small caducous appendage; base rounded, red protrusion at the junction of ligule and leaf base. Inflorescence 16 × 8 cm, dense-spike, erect, cylindrical; rachis pubescent, remains more hidden due to overcrowding of bracts and flowers; bracts 4.0–4.5 × 1.0–1.2 cm, elliptic, glabrous, green, tinged with red, folded, involute, 2–3 flowered; bracteoles 1.0–1.5 cm long, tubular, pubescent, greenish-red. Flowers 11.5–12.5 cm long, ascending, white (when fresh), turn creamy white the next day, many flowers open simultaneously, mildly fragrant in the daytime and strongly fragrant at night; calyx 2.8–3.2 cm long, tubular, translucent, 3-toothed, slightly hairy at tip; floral tube 4.7–5.0 cm long, glabrous, curved, greenish-yellow; corolla lobes linear, curled, orientated downwards, glabrous, light green; dorsal lobe 4.2–4.5 cm long, linear, curled, glabrous, beaked at tip, embracing the filament and anther in the bud stage, light green; lateral lobes 4.0–4.3 cm long, linear, curled (single curl), non-beaked at tip, glabrous, light green; lateral staminodes 3.5–4.0 cm long, widest part 0.5 cm, narrowly oblanceolate, one edge linear, obtuse, unguiculate, upper halves reflexed backwards, positioned acute (&lt; 70°) with respect to labellum, white, light yellow towards base; labellum 3.5–4.0 × 1.0–1.5 cm, elliptic, glabrous, white with light yellow blotch, deeply bilobed, canaliculate, gradually clawed; lobes acute, upper halves reflexed backwards; sinus 1.5–2 cm deep; claw 1.0–1.3 × 0.2–0.3 cm; filament 5.5–6.0 cm long, slightly arching, deeply grooved on one side, pale orange, bright orange towards tip; anther 0.9–1.2 cm long, linear, basifixed, orange; thecae 2, split longitudinally; connective 0.1–0.2 cm long, bright orange; stigma 0.1 cm wide, cup-shaped, hairy at tip, exserted from the anther by at least 0.1 cm, green; style 11.5–12 cm long, filiform, white, greenish towards tip; epigynous nectaries 0.2–0.25 cm long, glabrous, yellow; ovary 0.3–0.4 × 0.2–0.4 cm, barrel-shaped, pubescent, creamy orange externally; placentation axile; ovules spherical, creamy white. Fruit not seen.</p></tp:treatment-sec><tp:treatment-sec sec-type="distribution" id="SECID0EEOAE"><title>Distribution and habitat.</title><p>This species is known only from collection along road banks on the Itanagar-Ziro road, Lower Subansiri District, Arunachal Pradesh at an elevation of more than 1700 m.</p></tp:treatment-sec><tp:treatment-sec sec-type="phenology" id="SECID0EJOAE"><title>Phenology and ecology.</title><p>Flowering from August to September. Flowers mildly fragrant during the day and prominently fragrant at night indicating that this species may be pollinated by nocturnal pollinators.</p><p>Sub-tropical broad-leaved evergreen forest; canopy partially shaded; soil black, clay loam; Average temperature: 25 ± 2 °C; Humidity: &gt; 98%; Average rainfall: ~3000 mm.</p><p>Other <italic><tp:taxon-name><tp:taxon-name-part taxon-name-part-type="genus" reg="Hedychium">Hedychium</tp:taxon-name-part></tp:taxon-name></italic> in the vicinity: <italic><tp:taxon-name><tp:taxon-name-part taxon-name-part-type="genus" reg="Hedychium">H.</tp:taxon-name-part><tp:taxon-name-part taxon-name-part-type="species" reg="coccineum">coccineum</tp:taxon-name-part></tp:taxon-name></italic> Buch.-Ham. ex Sm., <tp:taxon-name><tp:taxon-name-part taxon-name-part-type="genus" reg="Hedychium">H.</tp:taxon-name-part><tp:taxon-name-part taxon-name-part-type="species" reg="speciosum">speciosum</tp:taxon-name-part><tp:taxon-name-part taxon-name-part-type="infraspecific-rank">var.</tp:taxon-name-part><tp:taxon-name-part taxon-name-part-type="variety" reg="gardnerianum">gardnerianum</tp:taxon-name-part></tp:taxon-name> (Ker Gawl.) Sanoj and M.Sabu, <italic><tp:taxon-name><tp:taxon-name-part taxon-name-part-type="genus" reg="Hedychium">H.</tp:taxon-name-part><tp:taxon-name-part taxon-name-part-type="species" reg="stenopetalum">stenopetalum</tp:taxon-name-part></tp:taxon-name></italic> Lodd. and <italic><tp:taxon-name><tp:taxon-name-part taxon-name-part-type="genus" reg="Hedychium">H.</tp:taxon-name-part><tp:taxon-name-part taxon-name-part-type="species" reg="wardii">wardii</tp:taxon-name-part></tp:taxon-name></italic> C.E.C.Fisch. Except for some <tp:taxon-name><tp:taxon-name-part taxon-name-part-type="genus" reg="Hedychium">H.</tp:taxon-name-part><tp:taxon-name-part taxon-name-part-type="species" reg="speciosum">speciosum</tp:taxon-name-part><tp:taxon-name-part taxon-name-part-type="infraspecific-rank">var.</tp:taxon-name-part><tp:taxon-name-part taxon-name-part-type="variety" reg="gardnerianum">gardnerianum</tp:taxon-name-part></tp:taxon-name>, all other <italic><tp:taxon-name><tp:taxon-name-part taxon-name-part-type="genus" reg="Hedychium">Hedychium</tp:taxon-name-part></tp:taxon-name></italic> were fruiting at the time of collection.</p></tp:treatment-sec><tp:treatment-sec sec-type="etymology" id="SECID0ECRAE"><title>Etymology and vernacular name.</title><p>The specific epithet, “<italic><tp:taxon-name><tp:taxon-name-part taxon-name-part-type="genus" reg="Hedychium"/><tp:taxon-name-part taxon-name-part-type="species" reg="ziroense">ziroense</tp:taxon-name-part></tp:taxon-name></italic>”, is derived from the type locality ‘Ziro’, the closest town to where the species was found. The town of Ziro is the headquarters of Lower Subansiri District, Arunachal Pradesh. <italic>Ziro</italic> is also the name of the native tribal inhabitants of the valley much before the arrival and subsequent colonisation of Apatani tribe (Ngunu Ziro pers. com.). In Apatani language, members of <italic><tp:taxon-name><tp:taxon-name-part taxon-name-part-type="genus" reg="Hedychium">Hedychium</tp:taxon-name-part></tp:taxon-name></italic> are known by the common name “papi” (<xref ref-type="bibr" rid="B3">Bouchery 2016</xref>).</p></tp:treatment-sec><tp:treatment-sec sec-type="conservation status" id="SECID0E6RAE"><title>Conservation status and IUCN preliminary assessment.</title><p>At the time of collection, the area comprising this population was under threat due to the ongoing resurfacing and widening of the Ziro-Hapoli-Yazali-Kimin road. As this species is known only from the type locality, we categorise it as data deficient (<abbrev xmlns:xlink="http://www.w3.org/1999/xlink" xlink:title="data deficient" id="ABBRID0EXGTR" xlink:type="simple">DD</abbrev>) following the <abbrev xmlns:xlink="http://www.w3.org/1999/xlink" xlink:title="International Union for Conservation of Nature" id="ABBRID0EXAGH" xlink:type="simple">IUCN</abbrev> guidelines (<xref ref-type="bibr" rid="B7">IUCN Standards and Petitions Subcommittee 2017</xref>).</p></tp:treatment-sec><tp:treatment-sec><!--Section generated to contain objects referenced in tp:taxon-treatment.--><table-wrap id="T1" position="float" orientation="portrait"><label>Table 1.</label><caption><p>Morphological similarities and dissimilarities of <italic><tp:taxon-name><tp:taxon-name-part taxon-name-part-type="genus" reg="Hedychium">Hedychium</tp:taxon-name-part><tp:taxon-name-part taxon-name-part-type="species" reg="ziroense">ziroense</tp:taxon-name-part></tp:taxon-name></italic> sp. nov. with <italic><tp:taxon-name><tp:taxon-name-part taxon-name-part-type="genus" reg="Hedychium">H.</tp:taxon-name-part><tp:taxon-name-part taxon-name-part-type="species" reg="griersonianum">griersonianum</tp:taxon-name-part></tp:taxon-name></italic>, <italic><tp:taxon-name><tp:taxon-name-part taxon-name-part-type="genus" reg="Hedychium">H.</tp:taxon-name-part><tp:taxon-name-part taxon-name-part-type="species" reg="ellipticum">ellipticum</tp:taxon-name-part></tp:taxon-name></italic>, <italic><tp:taxon-name><tp:taxon-name-part taxon-name-part-type="genus" reg="Hedychium">H.</tp:taxon-name-part><tp:taxon-name-part taxon-name-part-type="species" reg="gomezianum">gomezianum</tp:taxon-name-part></tp:taxon-name></italic> and <italic><tp:taxon-name><tp:taxon-name-part taxon-name-part-type="genus" reg="Hedychium">H.</tp:taxon-name-part><tp:taxon-name-part taxon-name-part-type="species" reg="yunnanense">yunnanense</tp:taxon-name-part></tp:taxon-name></italic>. Amongst the five species, characters that are diagnostic for <italic><tp:taxon-name><tp:taxon-name-part taxon-name-part-type="genus" reg="Hedychium">H.</tp:taxon-name-part><tp:taxon-name-part taxon-name-part-type="species" reg="ziroense">ziroense</tp:taxon-name-part></tp:taxon-name></italic> sp. nov. are shown in bold.</p></caption><table id="TID0E6CAG" rules="all"><tbody><tr><th rowspan="1" colspan="1">Attributes</th><th rowspan="1" colspan="1"><italic><tp:taxon-name><tp:taxon-name-part taxon-name-part-type="genus" reg="Hedychium">Hedychium</tp:taxon-name-part><tp:taxon-name-part taxon-name-part-type="species" reg="ziroense">ziroense</tp:taxon-name-part></tp:taxon-name></italic> sp. nov.</th><th rowspan="1" colspan="1"><italic><tp:taxon-name><tp:taxon-name-part taxon-name-part-type="genus" reg="Hedychium">H.</tp:taxon-name-part><tp:taxon-name-part taxon-name-part-type="species" reg="griersonianum">griersonianum</tp:taxon-name-part></tp:taxon-name></italic> R.M.Sm.</th><th rowspan="1" colspan="1"><italic><tp:taxon-name><tp:taxon-name-part taxon-name-part-type="genus" reg="Hedychium">H.</tp:taxon-name-part><tp:taxon-name-part taxon-name-part-type="species" reg="ellipticum">ellipticum</tp:taxon-name-part></tp:taxon-name></italic> Buch.-Ham. ex Sm.</th><th rowspan="1" colspan="1"><italic><tp:taxon-name><tp:taxon-name-part taxon-name-part-type="genus" reg="Hedychium">H.</tp:taxon-name-part><tp:taxon-name-part taxon-name-part-type="species" reg="gomezianum">gomezianum</tp:taxon-name-part></tp:taxon-name></italic> Wall.</th><th rowspan="1" colspan="1"><italic><tp:taxon-name><tp:taxon-name-part taxon-name-part-type="genus" reg="Hedychium">H.</tp:taxon-name-part><tp:taxon-name-part taxon-name-part-type="species" reg="yunnanense">yunnanense</tp:taxon-name-part></tp:taxon-name></italic> Gagnep.</th></tr><tr><td rowspan="1" colspan="1">Literature source for morphological characters</td><td rowspan="1" colspan="1">This paper</td><td rowspan="1" colspan="1"><xref ref-type="bibr" rid="B29">Smith (1991</xref>, <xref ref-type="bibr" rid="B30">1994</xref>)</td><td rowspan="1" colspan="1"><xref ref-type="bibr" rid="B28">Smith (1811)</xref>, <xref ref-type="bibr" rid="B20">Sanoj (2011)</xref></td><td rowspan="1" colspan="1"><xref ref-type="bibr" rid="B35">Wallich (1853)</xref>, <xref ref-type="bibr" rid="B26">Sirirugsa (1991)</xref>, <xref ref-type="bibr" rid="B20">Sanoj (2011)</xref>, <xref ref-type="bibr" rid="B37">Wongsuwan and Picheansoonthon (2011)</xref></td><td rowspan="1" colspan="1"><xref ref-type="bibr" rid="B5">Gagnepain (1907)</xref>, <xref ref-type="bibr" rid="B39">Wu and Larsen (2000)</xref>, <xref ref-type="bibr" rid="B10">MNHN (2018)</xref></td></tr><tr><td rowspan="1" colspan="1">
                <bold>Plant height (m)</bold>
              </td><td rowspan="1" colspan="1">1.6</td><td rowspan="1" colspan="1">1</td><td rowspan="1" colspan="1">0.6–1.1</td><td rowspan="1" colspan="1">0.5–1.2</td><td rowspan="1" colspan="1">0.5–1.0</td></tr><tr><td rowspan="1" colspan="1">
                <bold>Lamina size (cm)</bold>
              </td><td rowspan="1" colspan="1">35–60 × 13–17</td><td rowspan="1" colspan="1">30–35 × 8–10</td><td rowspan="1" colspan="1">24–39 × 7–15</td><td rowspan="1" colspan="1">34–37 × 5.5–7.5</td><td rowspan="1" colspan="1">20–40 × 10</td></tr><tr><td rowspan="1" colspan="1">Inflorescence type</td><td rowspan="1" colspan="1">cylindrical</td><td rowspan="1" colspan="1">elongate spike; elliptical</td><td rowspan="1" colspan="1">elliptical</td><td rowspan="1" colspan="1">cylindrical</td><td rowspan="1" colspan="1">cylindrical</td></tr><tr><td rowspan="1" colspan="1">Inflorescence density</td><td rowspan="1" colspan="1">dense</td><td rowspan="1" colspan="1">dense</td><td rowspan="1" colspan="1">dense</td><td rowspan="1" colspan="1">lax</td><td rowspan="1" colspan="1">lax</td></tr><tr><td rowspan="1" colspan="1">Inflorescence length (cm)</td><td rowspan="1" colspan="1">16</td><td rowspan="1" colspan="1">12</td><td rowspan="1" colspan="1">4–10</td><td rowspan="1" colspan="1">5–20</td><td rowspan="1" colspan="1">15–20</td></tr><tr><td rowspan="1" colspan="1">Bract type</td><td rowspan="1" colspan="1">folded; involute</td><td rowspan="1" colspan="1">imbricating</td><td rowspan="1" colspan="1">imbricating</td><td rowspan="1" colspan="1">folded; involute</td><td rowspan="1" colspan="1">folded; involute</td></tr><tr><td rowspan="1" colspan="1">Bract shape</td><td rowspan="1" colspan="1">elliptic</td><td rowspan="1" colspan="1">oblong</td><td rowspan="1" colspan="1">elliptic</td><td rowspan="1" colspan="1">elliptic</td><td rowspan="1" colspan="1">lanceolate</td></tr><tr><td rowspan="1" colspan="1">Bract indumentum (adaxial)</td><td rowspan="1" colspan="1">absent</td><td rowspan="1" colspan="1">absent</td><td rowspan="1" colspan="1">absent</td><td rowspan="1" colspan="1">present</td><td rowspan="1" colspan="1">absent</td></tr><tr><td rowspan="1" colspan="1">
                <bold>Bract size (cm)</bold>
              </td><td rowspan="1" colspan="1">4.0–4.5 × 1.0–1.2</td><td rowspan="1" colspan="1">1.0–2.0 × 0.5–0.8</td><td rowspan="1" colspan="1">1.5–3.2 × 1.0–3.0</td><td rowspan="1" colspan="1">2.8–3.1 × 0.9–1.1</td><td rowspan="1" colspan="1">1.5–2.5</td></tr><tr><td rowspan="1" colspan="1">Bracteole size (cm)</td><td rowspan="1" colspan="1">1.0–1.5</td><td rowspan="1" colspan="1">1.0</td><td rowspan="1" colspan="1">0.9–1.2</td><td rowspan="1" colspan="1">1.0–1.3</td><td rowspan="1" colspan="1">1.2–1.8</td></tr><tr><td rowspan="1" colspan="1">
                <bold>Number of flowers per cincinnus</bold>
              </td><td rowspan="1" colspan="1">2–3</td><td rowspan="1" colspan="1">1</td><td rowspan="1" colspan="1">1</td><td rowspan="1" colspan="1">1</td><td rowspan="1" colspan="1">1</td></tr><tr><td rowspan="1" colspan="1">Calyx length (cm)</td><td rowspan="1" colspan="1">2.8–3.2</td><td rowspan="1" colspan="1">2.0–2.5</td><td rowspan="1" colspan="1">1.7–3.2</td><td rowspan="1" colspan="1">2.7–3.0</td><td rowspan="1" colspan="1">1.7–2.8</td></tr><tr><td rowspan="1" colspan="1">Floral tube length (cm)</td><td rowspan="1" colspan="1">4.7–5.0</td><td rowspan="1" colspan="1">3.5–4.0</td><td rowspan="1" colspan="1">4.0–7.0</td><td rowspan="1" colspan="1">3.0–4.8</td><td rowspan="1" colspan="1">3.5–5.0</td></tr><tr><td rowspan="1" colspan="1">Corolla lobe length (cm)</td><td rowspan="1" colspan="1">4.0–4.5</td><td rowspan="1" colspan="1">2.5–3.5</td><td rowspan="1" colspan="1">2.8–5.6</td><td rowspan="1" colspan="1">4.0–4.5</td><td rowspan="1" colspan="1">2.5–3.0</td></tr><tr><td rowspan="1" colspan="1">Lateral staminode shape</td><td rowspan="1" colspan="1">narrowly oblanceolate</td><td rowspan="1" colspan="1">narrowly elliptic</td><td rowspan="1" colspan="1">spatulate</td><td rowspan="1" colspan="1">narrowly oblanceolate</td><td rowspan="1" colspan="1">oblong-linear</td></tr><tr><td rowspan="1" colspan="1">Lateral staminode length (cm)</td><td rowspan="1" colspan="1">3.5–4.0</td><td rowspan="1" colspan="1">1.5–1.8</td><td rowspan="1" colspan="1">2.5–5.0</td><td rowspan="1" colspan="1">3.1–3.2</td><td rowspan="1" colspan="1">2.2–2.9</td></tr><tr><td rowspan="1" colspan="1">Labellum shape</td><td rowspan="1" colspan="1">elliptic</td><td rowspan="1" colspan="1">elliptic</td><td rowspan="1" colspan="1">spatulate</td><td rowspan="1" colspan="1">oblanceolate</td><td rowspan="1" colspan="1">obovate</td></tr><tr><td rowspan="1" colspan="1">Labellum length (cm)</td><td rowspan="1" colspan="1">3.5–4.0</td><td rowspan="1" colspan="1">1.0–1.3</td><td rowspan="1" colspan="1">2.1–4.0</td><td rowspan="1" colspan="1">2.6–2.7</td><td rowspan="1" colspan="1">2.0–2.5</td></tr><tr><td rowspan="1" colspan="1">Labellum sinus depth</td><td rowspan="1" colspan="1">½ or more the length of labellum</td><td rowspan="1" colspan="1">⅓ the length of labellum</td><td rowspan="1" colspan="1">less than ⅓ the length of labellum</td><td rowspan="1" colspan="1">less than ½ the length of labellum</td><td rowspan="1" colspan="1">½ the length of labellum</td></tr><tr><td rowspan="1" colspan="1">Filament length (cm)</td><td rowspan="1" colspan="1">5.5–6.0</td><td rowspan="1" colspan="1">2.5–3.0</td><td rowspan="1" colspan="1">4.0–7.0</td><td rowspan="1" colspan="1">3.5–4.0</td><td rowspan="1" colspan="1">3.5–4.2</td></tr><tr><td rowspan="1" colspan="1">
                <bold>Anther colour</bold>
              </td><td rowspan="1" colspan="1">orange</td><td rowspan="1" colspan="1">crimson</td><td rowspan="1" colspan="1">orange-red</td><td rowspan="1" colspan="1">red</td><td rowspan="1" colspan="1">red</td></tr><tr><td rowspan="1" colspan="1">Anther length (cm)</td><td rowspan="1" colspan="1">0.9–1.2</td><td rowspan="1" colspan="1">0.6–1.0</td><td rowspan="1" colspan="1">1.6–1.8</td><td rowspan="1" colspan="1">1.0–1.5</td><td rowspan="1" colspan="1">1.0–1.2</td></tr><tr><td rowspan="1" colspan="1">Flowering</td><td rowspan="1" colspan="1">August-September</td><td rowspan="1" colspan="1">June-July</td><td rowspan="1" colspan="1">June-August</td><td rowspan="1" colspan="1">July-August</td><td rowspan="1" colspan="1">July-September</td></tr><tr><td rowspan="1" colspan="1">Elevation (m)</td><td rowspan="1" colspan="1">&gt;1700</td><td rowspan="1" colspan="1">1100</td><td rowspan="1" colspan="1">305–2440</td><td rowspan="1" colspan="1">500–1700</td><td rowspan="1" colspan="1">2000–3000</td></tr><tr><td rowspan="1" colspan="1">Distribution</td><td rowspan="1" colspan="1">Arunachal Pradesh</td><td rowspan="1" colspan="1">Bhutan</td><td rowspan="1" colspan="1">Nepal, Bhutan, NE India, China, Myanmar</td><td rowspan="1" colspan="1">NE India, Myanmar, Thailand</td><td rowspan="1" colspan="1">China, Vietnam</td></tr></tbody></table></table-wrap></tp:treatment-sec><ref-list><ref id="B29"><mixed-citation xmlns:xlink="http://www.w3.org/1999/xlink" xlink:type="simple"><person-group><name name-style="western"><surname>Smith</surname><given-names>RM</given-names></name></person-group> (<year>1991</year>) <article-title>Notes relating to the Flora of Bhutan: XVII. <tp:taxon-name><tp:taxon-name-part taxon-name-part-type="family">Zingiberaceae</tp:taxon-name-part></tp:taxon-name>: <tp:taxon-name><tp:taxon-name-part taxon-name-part-type="family">Zingiberaceae</tp:taxon-name-part></tp:taxon-name>.</article-title><source>Edinburgh Journal of Botany</source><volume>48</volume>(<issue>1</issue>): <fpage>23</fpage>–<lpage>25</lpage>. <ext-link xlink:type="simple" ext-link-type="doi" xlink:href="10.1017/S0960428600003565">https://doi.org/10.1017/S0960428600003565</ext-link></mixed-citation></ref><ref id="B30"><mixed-citation xmlns:xlink="http://www.w3.org/1999/xlink" xlink:type="simple"><person-group><name name-style="western"><surname>Smith</surname><given-names>RM</given-names></name></person-group> (<year>1994</year>) <article-title><tp:taxon-name><tp:taxon-name-part taxon-name-part-type="family">Zingiberaceae</tp:taxon-name-part></tp:taxon-name>.</article-title> In: <person-group><name name-style="western"><surname>Noltie</surname><given-names>HJ</given-names></name></person-group> (<role>Ed.</role>) <issue-title>Flora of Bhutan: Including a Record of Plants from Sikkim and Darjeeling 3(1).</issue-title><source>Royal Botanic Garden Edinburgh</source>, <fpage>182</fpage>–<lpage>209</lpage>.</mixed-citation></ref><ref id="B28"><mixed-citation xmlns:xlink="http://www.w3.org/1999/xlink" xlink:type="simple"><person-group><name name-style="western"><surname>Smith</surname><given-names>JE</given-names></name></person-group> (<year>1811</year>) <italic><tp:taxon-name><tp:taxon-name-part taxon-name-part-type="genus">Hedychium</tp:taxon-name-part></tp:taxon-name></italic>. In: Rees A (Ed.) Cyclopaedia. London, 17.</mixed-citation></ref><ref id="B20"><mixed-citation xmlns:xlink="http://www.w3.org/1999/xlink" xlink:type="simple"><person-group><name name-style="western"><surname>Sanoj</surname><given-names>E</given-names></name></person-group> (<year>2011</year>) Taxonomic Revision of the Genus <italic><tp:taxon-name><tp:taxon-name-part taxon-name-part-type="genus">Hedychium</tp:taxon-name-part></tp:taxon-name></italic> J. Koenig (<tp:taxon-name><tp:taxon-name-part taxon-name-part-type="family">Zingiberaceae</tp:taxon-name-part></tp:taxon-name>) in India. PhD Thesis, University of Calicut, Kerala.</mixed-citation></ref><ref id="B35"><mixed-citation xmlns:xlink="http://www.w3.org/1999/xlink" xlink:type="simple"><person-group><name name-style="western"><surname>Wallich</surname><given-names>N</given-names></name></person-group> (<year>1853</year>) Initiatory attempt to define the species of <italic><tp:taxon-name><tp:taxon-name-part taxon-name-part-type="genus">Hedychium</tp:taxon-name-part></tp:taxon-name></italic>, and settle their synonymy. Hooker’s Journal of Botany and Kew Garden Miscellany 5: 321–329, 367–377.</mixed-citation></ref><ref id="B26"><mixed-citation xmlns:xlink="http://www.w3.org/1999/xlink" xlink:type="simple"><person-group><name name-style="western"><surname>Sirirugsa</surname><given-names>P</given-names></name></person-group> (<year>1991</year>) The genus <italic><tp:taxon-name><tp:taxon-name-part taxon-name-part-type="genus">Hedychium</tp:taxon-name-part></tp:taxon-name></italic> (<tp:taxon-name><tp:taxon-name-part taxon-name-part-type="family">Zingiberaceae</tp:taxon-name-part></tp:taxon-name>) in Thailand. Prince of Songkla University, Songkhla.</mixed-citation></ref><ref id="B37"><mixed-citation xmlns:xlink="http://www.w3.org/1999/xlink" xlink:type="simple"><person-group><name name-style="western"><surname>Wongsuwan</surname><given-names>P</given-names></name><name name-style="western"><surname>Picheansoonthon</surname><given-names>C</given-names></name></person-group> (<year>2011</year>) <article-title>Taxonomic Revision of the Genus <italic><tp:taxon-name><tp:taxon-name-part taxon-name-part-type="genus">Hedychium</tp:taxon-name-part></tp:taxon-name></italic> J. König (<tp:taxon-name><tp:taxon-name-part taxon-name-part-type="family">Zingiberaceae</tp:taxon-name-part></tp:taxon-name>) in Thailand (Part I).</article-title><source>The Journal of the Royal Institute of Thailand</source><volume>3</volume>: <fpage>126</fpage>–<lpage>149</lpage>.</mixed-citation></ref><ref id="B5"><mixed-citation xmlns:xlink="http://www.w3.org/1999/xlink" xlink:type="simple"><person-group><name name-style="western"><surname>Gagnepain</surname><given-names>MF</given-names></name></person-group> (<year>1907</year>) <article-title>Zingibéracées Nouvelles De L'Herbier Du Muséum (18° Note).</article-title><source>Bulletin de la Société Botanique de France</source><volume>54</volume>(<issue>3</issue>): <fpage>164</fpage>–<lpage>165</lpage>.</mixed-citation></ref><ref id="B39"><mixed-citation xmlns:xlink="http://www.w3.org/1999/xlink" xlink:type="simple"><person-group><name name-style="western"><surname>Wu</surname><given-names>TL</given-names></name><name name-style="western"><surname>Larsen</surname><given-names>K</given-names></name></person-group> (<year>2000</year>) <article-title><tp:taxon-name><tp:taxon-name-part taxon-name-part-type="family">Zingiberaceae</tp:taxon-name-part></tp:taxon-name>.</article-title> In: <person-group><name name-style="western"><surname>Wu</surname><given-names>ZY</given-names></name><name name-style="western"><surname>Raven</surname><given-names>PH</given-names></name></person-group> (<role>Eds</role>) <issue-title>Flora of China 24.</issue-title><source>Science Press, Beijing and Missouri Botanical Garden Press, St. Louis</source>, <fpage>322</fpage>–<lpage>377</lpage>.</mixed-citation></ref><ref id="B10"><mixed-citation xmlns:xlink="http://www.w3.org/1999/xlink" xlink:type="simple"><institution xlink:type="simple">MNHN</institution> [Muséum national d’Histoire naturelle] (<year>2018</year>) The vascular plants collection (P) at the Herbarium of the Muséum national d’Histoire naturelle (MNHN – Paris). Version 69.60. Occurrence Dataset <ext-link xlink:type="simple" ext-link-type="doi" xlink:href="10.15468/nc6rxy">https://doi.org/10.15468/nc6rxy</ext-link> [accessed via <ext-link xlink:type="simple" ext-link-type="uri" xlink:href="http://GBIF.org">GBIF.org</ext-link> on 2018-04-22]</mixed-citation></ref><ref id="B3"><mixed-citation xmlns:xlink="http://www.w3.org/1999/xlink" xlink:type="simple"><person-group><name name-style="western"><surname>Bouchery</surname><given-names>P</given-names></name></person-group> (<year>2016</year>) Dictionary of the Apatani Language: Apatani-English Dictionary (with English-Apatani Index). [hal-01423834]</mixed-citation></ref><ref id="B7"><mixed-citation xmlns:xlink="http://www.w3.org/1999/xlink" xlink:type="simple"><institution xlink:type="simple">IUCN Standards and Petitions Subcommittee</institution> (<year>2017</year>) Guidelines for Using the IUCN Red List Categories and Criteria. Version 13. Prepared by the Standards and Petitions Subcommittee. Available from: <ext-link xlink:type="simple" ext-link-type="uri" xlink:href="http://www.iucn-redlist.org/documents/RedListGuidelines.pdf">http://www.iucn-redlist.org/documents/RedListGuidelines.pdf</ext-link> [accessed 05 March 2018]</mixed-citation></ref></ref-list></tp:taxon-treatment>
